# Supplementary material for: Immunohistochemical Study of GATA3, c-KIT/CD117, CD56 and CD45 Expression in Proliferative Verrucous Leukoplakia (PVL), PVL-Associated Oral Squamous Cell Carcinoma and Oral Leukoplakia
Source: Genes (Basel). 2025 Oct 28;16(11):1275. doi: 10.3390/genes16111275 (PMC12652745; doi:10.3390/genes16111275)
Supplement: Supplementary file 1 [file genes-16-01275-s001.zip › PVL immunohistochemical study- Supplementary files.xlsx]

## Sheet: Table S1
Group/Case	Gender	Age	Biopsy site
A1a	female	69	gingiva
A1b			tongue
A2a	female	57	gingiva
A2b			tongue
A3a	female	69	gingiva
A3b			tongue
A4a	male	49	gingiva
A4b			buccal mucosa
A5a	female	64	gingiva
A5b			buccal mucosa
A6a	female	69	gingiva
A6b			buccal mucosa
A7a	female	73	gingiva
A7b			buccal mucosa
A8b	female	59	gingiva
A8b			tongue
B1	female	85	buccal mucosa
B2	male	68	gingiva
B3	female	71	gingiva
B4	female	78	buccal mucosa
B5	female	79	gingiva
B6	female	68	gingiva
B7	female	45	hard palate
B8	male	72	tongue
B9	female	61	hard palate
B10	female	80	gingiva
C1	female	63	floor of mouth
C2	female	72	tongue
C3	female	69	tongue
C4	female	66	gingiva
C5	male	37	floor of mouth
C6	female	59	tongue
C7	female	56	buccal mucosa
C8	male	47	hard palate
C9	female	52	floor of mouth
C10	female	68	hard palate

## Sheet: Table S2
	GATA3			c-KIT/CD117			CD56			CD45
Case	Extent	Intensity	Final score	Extent	Intensity	Final score	Extent	Intensity	Final score	Extent	Intensity	Final score
A1a	2	3	6	2	3	6	2	3	6	2	2	4
A1b	2	3	6	2	3	6	2	3	6	1	1	1
A1 (mean)			6			6			6			3
A2a	2	3	6	3	3	9	1	3	3	2	3	6
A2b	2	2	4	3	3	9	2	3	6	3	3	9
A2 (mean)			5			9			5			8
A3a	3	3	9	3	3	9	3	3	9	3	3	9
A3b	3	3	9	2	3	6	3	3	9	2	3	6
A3 (mean)			9			8			9			8
A4a	3	3	9	3	3	9	1	3	3	1	1	1
A4b	2	2	4	3	3	9	3	3	9	1	1	1
A4 (mean)			7			9			6			1
A5a	2	2	4	3	3	9	3	3	9	3	3	9
A5b	2	2	4	2	3	6	2	2	4	1	1	1
A5 (mean)			4			8			7			5
A6a	1	2	2	2	3	6	2	3	6	3	3	9
A6b	1	2	2	3	3	9	2	3	6	3	3	9
A6 (mean)			2			8			6			9
A7a	2	3	6	3	3	9	2	2	4	2	2	4
A7b	2	3	6	2	3	6	1	3	3	1	3	3
A7 (mean)			6			8			4			4
A8b	3	3	9	3	3	9	1	3	3	3	3	9
A8b	3	3	9	2	3	6	1	3	3	3	3	9
A8 (mean)			9			8			3			9
B1	1	1	1	3	2	6	2	3	6	1	1	1
B2	2	3	6	3	3	9	3	3	9	1	3	3
B3	0	0	0	3	3	9	2	3	6	1	3	3
B4	2	3	6	3	3	9	3	3	9	1	3	3
B5	0	0	0	2	3	6	3	3	9	1	1	1
B6	0	0	0	3	3	9	1	3	3	3	3	9
B7	0	0	0	3	3	9	2	3	6	2	3	6
B8	1	1	1	3	3	9	3	3	9	2	3	6
B9	1	2	2	3	3	9	1	3	3	3	2	6
B10	0	0	0	3	3	9	2	3	6	1	1	1
C1	3	3	9	2	3	6	1	2	2	1	1	1
C2	1	1	1	3	3	9	3	3	9	1	1	1
C3	3	3	9	2	3	6	3	3	9	1	1	1
C4	3	3	9	2	3	6	1	3	3	0	0	0
C5	3	3	9	3	3	9	2	3	6	1	1	1
C6	3	3	9	2	3	6	2	3	6	1	3	3
C7	3	3	9	3	3	9	2	2	4	1	1	1
C8	3	3	9	3	3	9	1	3	3	1	1	1
C9	3	3	9	3	3	9	2	3	6	3	3	9
C10	2	3	6	2	3	6	2	3	6	1	3	3

## Sheet: Table S3
Marker	Group	n	Median	Q25–Q75	Mean of ranks	Kruskal-Wallis H	Kruskal- Wallis p-value	Post hoc pairs	Bonferroni p-adjusted
GATA3	PVL	8	6	4–8	15.94	16.06	0.000326	PVL vs PVL-OSCC	0.0493
	PVL-OSCC	10	0	0–2	6.85			OL vs PVL	0.5442
	OL	10	9	9–9	21			OL vs PVL-OSCC	<0.001
c-KIT/CD117	PVL	8	8	8–8	12.69	2877	0.237	—	—
	PVL-OSCC	10	9	9–9	17.7			—	—
	OL	10	7	6–9	12.75			—	—
CD56	PVL	8	6	4–6	13.94	1442	0.486	—	—
	PVL-OSCC	10	6	6–9	16.8			—	—
	OL	10	6	3–6	12.65			—	—
CD45	PVL	8	6	3–8	19.75	7398	0.0247	PVL vs PVL-OSCC	0.7036
	PVL-OSCC	10	3	1–6	15.25			OL vs PVL	0.0211
	OL	10	1	1–3	9.55			OL vs PVL-OSCC	0.3307

## Sheet: Table S4
Marker	Asymptotic p-value (without continuity correction)	Holm p-adjusted	Effect size (r_rb)
GATA3	0.1797	0.7188	1.0
c-KIT/CD117	0.1797	0.7188	0.6
CD56	0.7150	0.7188	-0.2
CD45	0.2164	0.7188	0.6

## Sheet: Table S5
Spearman’s correlation coefficient test in the total samples
Marker-1	Marker-2	Spearman correlations (ρ)	p-value	Bonferroni p-adjusted
GATA3	c-KIT/CD117	-0.2474	0.2043	1
GATA3	CD56	-0.2316	0.2357	1
GATA3	CD45	-0.1738	0.3765	1
c-KIT/CD117	CD56	0.0104	0.9580	1
c-KIT/CD117	CD45	0.2125	0.2776	1
CD56	CD45	-0.0384	0.8461	1
Spearman’s correlation coefficient test in PVL group
Marker-1	Marker-2	Spearman correlations (ρ)	p-value	Bonferroni p-adjusted
GATA3	c-KIT/CD117	0.0000	1000	1
GATA3	CD56	-0.1235	0.7708	1
GATA3	CD45	-0.0976	0.8182	1
c-KIT/CD117	CD56	-0.1409	0.7394	1
c-KIT/CD117	CD45	-0.0348	0.9348	1
CD56	CD45	-0.1852	0.6606	1
Spearman’s correlation coefficient test in PVL-OSCC group
Marker-1	Marker-2	Spearman correlations (ρ)	p-value	Bonferroni p-adjusted
GATA3	c-KIT/CD117	0.1402	0.6992	1
GATA3	CD56	0.3624	0.3035	1
GATA3	CD45	0.0338	0.9261	1
c-KIT/CD117	CD56	-0.1863	0.6062	1
c-KIT/CD117	CD45	0.6327	0.0496	0.2977
CD56	CD45	-0.3908	0.2642	1
Spearman’s correlation coefficient test in OL group
Marker-1	Marker-2	Spearman correlations (ρ)	p-value	Bonferroni p-adjusted
GATA3	c-KIT/CD117	-0.0497	0.8916	1
GATA3	CD56	-0.4761	0.1642	0.9854
GATA3	CD45	-0.1565	0.6659	1
c-KIT/CD117	CD56	0.1085	0.7655	1
c-KIT/CD117	CD45	0.0394	0.9140	1
CD56	CD45	0.3417	0.3339	1
